# Supplementary material for: Systematic Identification of Essential Genes Required for Yeast Cell Wall Integrity: Involvement of the RSC Remodelling Complex
Source: J Fungi (Basel). 2022 Jul 8;8(7):718. doi: 10.3390/jof8070718 (PMC9323250; doi:10.3390/jof8070718)
Supplement: Supplementary file 1 [file jof-08-00718-s001.zip]

Archive with 7 entries (7 files):
- Supplemental Figure S1.pdf
- Supplemental Figure S2.pdf
- Supplemental Table S1.pdf
- Supplemental Table S2.pdf
- Supplemental Table S3.pdf
- Supplemental Table S4.pdf
- Supplemental Table S5.pdf
